# Supplementary material for: Single Phototrophic Bacterium-Mediated Iron Cycling in Aquatic Environments
Source: Research (Wash D C). 2024 Nov 18;7:0528. doi: 10.34133/research.0528 (PMC11570789; doi:10.34133/research.0528)
Supplement: Supplementary 1 — Figs. S1 to S10 Tables S1 to S6 [file research.0528.f1.zip]

Archive with 11 entries (11 files):
- Fig. S1.tif
- Fig. S10.tif
- Fig. S2.tif
- Fig. S3.tif
- Fig. S4.tif
- Fig. S5.tif
- Fig. S6.tif
- Fig. S7.tif
- Fig. S8.tif
- Fig. S9.tif
- RESEARCH-D-24-01169-SM-Revised.DOCX
